# Supplementary material for: Establishment of a male fertility prediction model with sperm RNA markers in pigs as a translational animal model
Source: J Anim Sci Biotechnol. 2022 Jul 7;13:84. doi: 10.1186/s40104-022-00729-9 (PMC9261079; doi:10.1186/s40104-022-00729-9)
Supplement: Supplementary file 2 — Additional file 2: Table S4. All fertility-related diseases and cell processes related with markers. [file 40104_2022_729_MOESM2_ESM.xlsx]

## Sheet: 12 genes
Name	Description	Object Type	Total Connectivity
acute megakaryoblastic leukemia		Disease	230
gastric cancer		Disease	11597
myasthenic syndrome		Disease	153
glomerulopathy		Disease	1382
neurodegeneration		Disease	7171
cone-rod dystrophy		Disease	676
retinitis pigmentosa		Disease	3544
cerulein-induced acute pancreatitis		Disease	294
multiple cancer		Disease	1698
pulmonary emphysema		Disease	550
small cell lung cancer		Disease	3350
vascular injury		Disease	3538
endometriosis		Disease	3857
amyotrophic lateral sclerosis		Disease	4109
glioblastoma multiforme		Disease	2960
hepatocellular carcinoma		Disease	17092
germ cell tumor of testis		Disease	584
lobular carcinoma		Disease	378
cancer		Disease	37711
breast cancer		Disease	21278
breast neoplasm		Disease	6148
follicular lymphoma		Disease	1124
melanoma		Disease	11009
inflammatory disease		Disease	5760
cerebral neoplasm		Disease	3121
lymphangioma		Disease	331
emphysema		Disease	1793
vulvar squamous cell carcinoma		Disease	204
adenocarcinoma		Disease	5310
carcinoma		Disease	8390
glioma		Disease	9763
multiple sclerosis		Disease	6624
depression		Disease	7170
lymphoma		Disease	7251
bladder cancer		Disease	5630
colorectal cancer		Disease	14443
colon cancer		Disease	7957
gallbladder cancer		Disease	1075
Parkinson's disease		Disease	7552
tumor microenvironment		Disease	3295
rectal carcinoma		Disease	438
colorectal polyp		Disease	200
liver injury		Disease	7474
intracerebral hemorrhage		Disease	2823
metastasis		Disease	17696
germ cell neoplasm		Disease	770
chronic obstructive pulmonary disease		Disease	5696
pancreatic cancer		Disease	7945
pancreatic neoplasm		Disease	1787
parotid neoplasm		Disease	83
neointima		Disease	2185
body weight loss		Disease	6617
breast carcinoma		Disease	3947
osteosarcoma		Disease	5526
neuropathic pain		Disease	3786
cartilage degeneration		Disease	1579
neoplasm invasion		Disease	3333
cartilage loss		Disease	895
choroidal neovascularization		Disease	1306
gastrointestinal stromal tumor		Disease	1504
gastric carcinoma		Disease	2064
heart disease		Disease	6692
pancreatic injury		Disease	648
macular degeneration		Disease	993
carcinogenesis		Disease	14214
solid neoplasm		Disease	5550
focal segmental glomerulosclerosis		Disease	1293
pancreatic ductal adenocarcinoma		Disease	4022
intraepithelial neoplasia		Disease	663
bladder carcinoma		Disease	993
death		Disease	14876
seizure susceptibility		Disease	723
HIV-1 infection		Disease	2735
pneumonia		Disease	6698
HIV infection		Disease	4841
partial epilepsy		Disease	702
hypersensitivity		Disease	5622
bone destruction		Disease	1181
epilepsy		Disease	7053
seizure		Disease	8204
cervical carcinoma		Disease	1521
asthma		Disease	9570
oral squamous cell carcinoma		Disease	3896
neoplasm		Disease	43744
lymph node metastasis		Disease	3875
multiple myeloma		Disease	6160
liver metastasis		Disease	2535
glucose intolerance		Disease	3381
toxicity		Disease	16112
stem cell neoplasm		Disease	76
non-small cell lung cancer		Disease	9915
lung adenocarcinoma		Disease	5128
infertility		Disease	3773
lung neoplasm		Disease	3043
proteinuria		Disease	3613
lung metastasis		Disease	3694
delayed-type hypersensitivity		Disease	1674
minimal residual disease		Disease	987
diabetic nephropathy		Disease	4443
dyspepsia		Disease	1011
acute myeloid leukemia		Disease	6585
acute lymphoblastic leukemia		Disease	3201
lupus nephritis		Disease	1879
plasmacytoma		Disease	1358
osteoarthritis		Disease	5744
precursor B-cell acute lymphoblastic leukemia		Disease	553
frontotemporal dementia		Disease	1130
acute promyelocytic leukemia		Disease	1658
atherogenesis		Disease	2894
metastatic renal cell carcinoma		Disease	782
larynx squamous cell carcinoma		Disease	1068
familial hemophagocytic lymphohistiocytosis 3		Disease	76
malignant ascites		Disease	297
adjuvant arthritis		Disease	1340
melanoma metastasis		Disease	880
mesothelioma		Disease	1701
autism spectrum disorder		Disease	3132
papillomavirus infection		Disease	1009
endometrial carcinoma		Disease	4247
intellectual disability		Disease	5890
colitis		Disease	5351
head and neck squamous cell carcinoma		Disease	4406
colorectal lesion		Disease	643
inflammation		Disease	26816
glioblastoma		Disease	6852
injury		Disease	18581
smoking		Disease	6525
kidney disease		Disease	6693
necrosis		Disease	7317
glomerulonephritis		Disease	2226
virus infection		Disease	7782
allodynia		Disease	1998
glomerular lesion		Disease	425
esophageal squamous cell carcinoma		Disease	4476
squamous cell carcinoma		Disease	4932
leukemia		Disease	8680
male sterility		Disease	568
female infertility		Disease	591
male infertility		Disease	1849
fibrosarcoma		Disease	1431
lymphovascular invasion		Disease	744
retinal degeneration		Disease	2392
acephalic spermatozoa syndrome		Disease	14
embryo resorption		Disease	110
subarachnoid hemorrhage		Disease	2510
aneurysmal subarachnoid hemorrhage		Disease	576
bone cancer		Disease	847
atherosclerosis		Disease	10660
venous thromboembolism		Disease	1444
NOD/SCID		Disease	369
ischemia		Disease	10942
Burkitt's lymphoma		Disease	1814
myelofibrosis		Disease	1236
clear cell renal cell carcinoma		Disease	2915
renal cell carcinoma		Disease	5173
chromophobe renal cell carcinoma		Disease	228
papillary renal cell carcinoma		Disease	363
collecting duct carcinoma		Disease	97
thrombocytopenia		Disease	3227
fibrosis		Disease	10430
glaucoma		Disease	2575
infection		Disease	24328
melanosome transport		Cell Process	116
REM sleep		Cell Process	1371
spatial orientation		Cell Process	461
spatial memory		Cell Process	2008
stimulus response		Cell Process	400
contraction		Cell Process	630
endothelial cell disruption		Cell Process	98
endothelial cell aging		Cell Process	305
amylase secretion		Cell Process	625
alternative mRNA splicing		Cell Process	2117
anchorage independent growth		Cell Process	2528
antigen recognition		Cell Process	663
germinal center B-cell survival		Cell Process	58
vascular associated smooth muscle cell migration		Cell Process	878
binding competition		Cell Process	386
endothelial cell spreading		Cell Process	132
integrin activation		Cell Process	712
lymphatic endothelial cell migration		Cell Process	95
germinal center B-cell adhesion		Cell Process	4
cell cycle regulation		Cell Process	2590
cell contact		Cell Process	1440
apoptotic cell clearance		Cell Process	781
exosomal secretion		Cell Process	85
cell loss		Cell Process	2923
cell spreading		Cell Process	2007
mast cell degranulation		Cell Process	1423
cell viability		Cell Process	11371
dense core granule exocytosis		Cell Process	82
B-cell motility		Cell Process	40
muscle regeneration		Cell Process	1050
noradrenaline uptake		Cell Process	576
colony formation		Cell Process	7781
homotypic cell-cell adhesion		Cell Process	194
cell-cell adhesion		Cell Process	2096
megakaryocyte motility		Cell Process	5
cell morphogenesis		Cell Process	893
innate immune response		Cell Process	5405
hematopoietic cell differentiation		Cell Process	449
monocyte transendothelial migration		Cell Process	370
M1 macrophage polarity		Cell Process	390
keratinocyte migration		Cell Process	733
B-cell development		Cell Process	1087
monocyte migration		Cell Process	977
hematopoietic stem cell differentiation		Cell Process	574
carbohydrate metabolism		Cell Process	1284
acrosome exocytosis		Cell Process	51
protein complex assembly		Cell Process	363
membrane docking		Cell Process	92
translation		Cell Process	6922
cell-cell recognition		Cell Process	106
plasma membrane repair		Cell Process	111
T-cell proliferation		Cell Process	3704
ER unfolded protein response		Cell Process	2477
mating		Cell Process	1075
lymphocyte proliferation		Cell Process	2200
chemotaxis		Cell Process	5112
extracellular exosome biogenesis		Cell Process	200
virus assemblies		Cell Process	466
zymogen granule exocytosis		Cell Process	29
membrane bending		Cell Process	439
synaptic vesicle exocytosis		Cell Process	215
spontaneous synaptic transmission		Cell Process	432
synaptic vesicle docking		Cell Process	55
oxidative phosphorylation		Cell Process	2627
synaptic vesicle fusion		Cell Process	154
synaptic vesicle priming		Cell Process	36
antibody-mediated immune response		Cell Process	2525
cell mediated cytotoxicity		Cell Process	9458
Ca++ export		Cell Process	3915
endothelial cell apoptosis		Cell Process	2095
synaptic vesicle cycle		Cell Process	89
osteoclast fusion		Cell Process	149
synaptic signaling		Cell Process	360
cancer stem cell function		Cell Process	164
capillary endothelial cell migration		Cell Process	202
cell migration		Cell Process	16847
pregnancy		Cell Process	8151
cell homing		Cell Process	781
dose response		Cell Process	2897
parturition		Cell Process	1349
positive chemotaxis		Cell Process	567
endothelial cell activation		Cell Process	949
mitotic entry		Cell Process	3072
macrophage activation		Cell Process	2277
endothelial cell proliferation		Cell Process	3001
myelopoiesis		Cell Process	817
osteoclast development		Cell Process	2620
epithelial cell proliferation		Cell Process	1684
sperm cell function		Cell Process	589
viral release		Cell Process	615
antigen processing and presentation		Cell Process	2218
umbilical vein endothelial cell aging		Cell Process	51
mesenchymal transition		Cell Process	1050
bone development		Cell Process	1250
habituation		Cell Process	829
male gonad development		Cell Process	598
B-lymphoid precursor cell formation		Cell Process	23
T-cell response		Cell Process	3397
immune system function		Cell Process	3548
intracellular transport		Cell Process	912
hematopoietic cell function		Cell Process	123
tissue regeneration		Cell Process	1166
B-lymphoid precursor cell aggregation		Cell Process	1
megakaryocyte aggregation		Cell Process	1
megakaryopoiesis		Cell Process	479
osteoclast formation		Cell Process	1750
cell development		Cell Process	5787
cell size		Cell Process	2835
non-selective vesicle budding		Cell Process	901
angiogenesis		Cell Process	12519
non-selective vesicle targeting		Cell Process	93
non-selective vesicle fusion		Cell Process	617
exocytic process		Cell Process	23
vesicle docking		Cell Process	224
regulated secretory pathway		Cell Process	97
blood platelet proliferation		Cell Process	64
cell recognition		Cell Process	888
sperm cell adhesion		Cell Process	255
locomotion		Cell Process	4713
reproduction		Cell Process	3167
membrane fusion		Cell Process	1260
cell motion		Cell Process	1860
defense response		Cell Process	1531
blood platelet migration		Cell Process	73
platelet interaction		Cell Process	298
blood platelet repertoire		Cell Process	12
humoral immune response		Cell Process	2616
neurosecretion		Cell Process	258
hormone secretion		Cell Process	1251
extracellular matrix polymerization		Cell Process	1422
structural organization		Cell Process	646
immune response		Cell Process	11321
exon skipping		Cell Process	430
Th17 cell phenotype		Cell Process	128
G0/G1 transition		Cell Process	3735
leukocyte transendothelial migration		Cell Process	74
production of miRNAs involved in gene silencing by miRNA		Cell Process	480
GABAergic transmission		Cell Process	967
sperm entry		Cell Process	216
B-lymphoid precursor cell adhesion		Cell Process	15
growth stimulation		Cell Process	611
vesicle-mediated transport		Cell Process	662
endocytosis		Cell Process	4647
non-selective vesicle exocytosis		Cell Process	3269
apoptosis		Cell Process	30962
cell damage		Cell Process	7588
morphogenesis		Cell Process	4036
SNARE complex assembly		Cell Process	99
endothelial cell adhesion		Cell Process	1506
aging		Cell Process	7339
phagocytosis		Cell Process	4662
regulatory T-cell phenotype		Cell Process	186
senescence		Cell Process	4821
lymphocyte transendothelial migration		Cell Process	143
membrane hyperpolarization		Cell Process	2669
lumen formation		Cell Process	3593
cell adhesion		Cell Process	8367
behavior		Cell Process	14637
embryonal development		Cell Process	5816
cell proliferation		Cell Process	31287
trophoblast migration		Cell Process	481
podocyte function		Cell Process	404
B-cell differentiation		Cell Process	1075
platelet formation		Cell Process	851
lymphoid progenitor cell adhesion		Cell Process	2
protein folding		Cell Process	1278
immune system process		Cell Process	6384
protein processing		Cell Process	1056
multivesicular body assembly		Cell Process	54
proteolysis		Cell Process	5258
hippocampus plasticity		Cell Process	369
decidualization		Cell Process	874
eye movement		Cell Process	931
cellular immune response		Cell Process	3622
life span		Cell Process	5473
visual learning		Cell Process	1997
learning		Cell Process	3930
vesicular trafficking		Cell Process	887
nervous system development		Cell Process	2489
cortical granule exocytosis		Cell Process	137
post tetanic potentiation		Cell Process	309
prepulse inhibition		Cell Process	980
lymphocyte migration		Cell Process	803
cell division		Cell Process	5633
cell growth		Cell Process	18189
cancer cell growth		Cell Process	7372
tumor growth		Cell Process	11864
sleep		Cell Process	3763
cancer growth		Cell Process	4106
tumor cell growth		Cell Process	2847
motor learning		Cell Process	501
cell interaction		Cell Process	3160
non-REM sleep		Cell Process	914
cognition		Cell Process	5046
regeneration		Cell Process	6052
spermatozoon maturation		Cell Process	400
DNA synthesis		Cell Process	5714
disease resistance		Cell Process	651
nucleocytoplasmic transport		Cell Process	1158
synaptic efficacy		Cell Process	541
platelet aggregation		Cell Process	4162
collagen contraction		Cell Process	428
intestinal carbohydrate absorption		Cell Process	110
cellular extravasation		Cell Process	661
cell survival		Cell Process	10782
B-lymphoid precursor cell aggregation		Cell Process	3
mitosis		Cell Process	5784
meiotic cell cycle		Cell Process	2342
cell cycle		Cell Process	9817
virus attachment		Cell Process	923
S phase		Cell Process	4729
G2/M transition		Cell Process	3811
DNA replication		Cell Process	4655
cytotoxicity		Cell Process	11233
invasive growth		Cell Process	636
long-term synaptic potentiation		Cell Process	3187
long-term synaptic depression		Cell Process	1518
cell differentiation		Cell Process	20771
neuronal plasticity		Cell Process	1892
behavioral response to ethanol		Cell Process	23
DNA recombination		Cell Process	3668
neurotransmission		Cell Process	3281
synaptic transmission		Cell Process	3214
neuromuscular synaptic transmission		Cell Process	598
nervous system physiology		Cell Process	2032
spermatogenesis		Cell Process	3045
macrophage function		Cell Process	1864
oocyte development		Cell Process	455
platelet activation		Cell Process	2534
sperm-oocyte fusion		Cell Process	44
acrosome reaction		Cell Process	924
fertilization		Cell Process	2301
megakaryocyte differentiation		Cell Process	459
T-cell activation		Cell Process	3767
keratinocyte differentiation		Cell Process	909
regulation of synapse organization		Cell Process	12
leukocyte recruitment		Cell Process	1528
immunocompetent cell adhesion		Cell Process	97
platelet adhesion		Cell Process	1217
neutrophil adhesion		Cell Process	1239
lymphocyte adhesion		Cell Process	441
glial cell differentiation		Cell Process	111
cell aggregation		Cell Process	1998
axonogenesis		Cell Process	1370
neurite outgrowth		Cell Process	4380
synaptogenesis		Cell Process	2200
cell invasion		Cell Process	12199
eosinophil adhesion		Cell Process	257
actin filament bundle assembly		Cell Process	18
arachidonic acid metabolism		Cell Process	831
osteoclast differentiation		Cell Process	2020
neuronal death		Cell Process	5279
wound healing		Cell Process	6115
drug resistance		Cell Process	5416
myoblast fusion		Cell Process	547
neuromuscular junction development		Cell Process	120
transendothelial migration		Cell Process	1686
cell formation		Cell Process	7293
embryo implantation		Cell Process	981
cell sequestration		Cell Process	553
fluid secretion		Cell Process	927
cell function		Cell Process	9138
cell localization		Cell Process	3638
cell count		Cell Process	8401
cell phenotype		Cell Process	7490
secretory pathway		Cell Process	2017
cell structure		Cell Process	1151
cell distribution		Cell Process	1087
long-term memory		Cell Process	1486
short-term memory		Cell Process	956
learning and/or memory		Cell Process	3270
circadian rhythm		Cell Process	2321
cell-matrix adhesion		Cell Process	533
action potential		Cell Process	3042
immunoreactivity		Cell Process	169
breeding		Cell Process	742
paired-pulse facilitation		Cell Process	519
synaptic vesicle transport		Cell Process	295
cytokinesis		Cell Process	1548
synaptic plasticity		Cell Process	3036
axonal transport		Cell Process	961
memory		Cell Process	6620
megakaryocyte adhesion		Cell Process	28
prophase		Cell Process	455
dendritic cell migration		Cell Process	822
response to fibroblast growth factor		Cell Process	42
actin filament polymerization		Cell Process	2256
leukocyte cell adhesion		Cell Process	1642
actin cytoskeleton organization		Cell Process	1126
oocyte maturation		Cell Process	1463
T-cell differentiation		Cell Process	2401
binding of sperm to zona pellucida		Cell Process	74
vasculogenesis		Cell Process	1050
epithelial cell migration		Cell Process	714
Schwann cell proliferation		Cell Process	433
flagellated sperm motility		Cell Process	77
sperm motility		Cell Process	1681
smooth muscle cell migration		Cell Process	1278
blood microparticle formation		Cell Process	194
ER-associated protein catabolism		Cell Process	618
multinuclear osteoclast differentiation		Cell Process	12
regulatory T-cell function		Cell Process	952
phosphatidylinositol 3-kinase signaling		Cell Process	1063
endothelial cell invasion		Cell Process	434
spindle assembly		Cell Process	913
cell population		Cell Process	4425
glutamine metabolism		Cell Process	520
cytoskeleton organization and biogenesis		Cell Process	3357
cell cycle arrest		Cell Process	6964
plasma cell spreading		Cell Process	8
epithelial to mesenchymal transition		Cell Process	7378
chromosome segregation		Cell Process	1043
regulatory T-cell survival		Cell Process	140
foam cell formation		Cell Process	1134
macrophage fusion		Cell Process	152
actin cytoskeleton reorganization		Cell Process	1133
cellular aging		Cell Process	3095
dendritic cell development		Cell Process	1658
cellular senescence		Cell Process	2655
B-cell adhesion		Cell Process	132
glomerular development		Cell Process	276
spermatid development		Cell Process	500
stem cell adhesion		Cell Process	346
regulatory T-cell development		Cell Process	566
autophagy		Cell Process	9424
monocyte function		Cell Process	546
tubulogenesis		Cell Process	780
endothelial cell migration		Cell Process	2951
megakaryocyte aggregation		Cell Process	5
cell communication		Cell Process	1983
megakaryocyte development		Cell Process	317
regulatory T-cell count		Cell Process	792
engraftment		Cell Process	1533
CD4+ T-cell proliferation		Cell Process	770
oxidative stress		Cell Process	13749
chemosensitivity		Cell Process	2284
Schwann cell migration		Cell Process	254
cell motility		Cell Process	6329
cell stress		Cell Process	4127
degranulation		Cell Process	2559
stem cell migration		Cell Process	1082
lymphangiogenesis		Cell Process	1160
vesicle tethering		Cell Process	114
actin filament reorganization		Cell Process	86
connective tissue development		Cell Process	75
dense core granule priming		Cell Process	6
re-epithelialization		Cell Process	1031
epithelization		Cell Process	628
neurotransmitter release		Cell Process	17
double positive thymocyte death		Cell Process	21
cell death		Cell Process	17151
cell fusion		Cell Process	1358
syncytium formation		Cell Process	413
plasma membrane fusion		Cell Process	211
protein N-linked glycosylation		Cell Process	329
membrane organization and biogenesis		Cell Process	332
axo-dendritic transport		Cell Process	77
myelination		Cell Process	2019
postnatal development		Cell Process	1490
M1 macrophage polarity		Cell Process	10
actin filament organization		Cell Process	626
cell maturation		Cell Process	1689
bone resorption		Cell Process	3107
splice site selection		Cell Process	171
muscle fiber development		Cell Process	726
oligodendrocyte differentiation		Cell Process	806
phagosome maturation		Cell Process	385
neurotransmitter uptake		Cell Process	1087

## Sheet: 10 genes
Name	Description	Object Type	Total Connectivity
asthma		Disease	9570
oral squamous cell carcinoma		Disease	3896
neoplasm		Disease	43744
acute megakaryoblastic leukemia		Disease	230
gastric cancer		Disease	11597
myasthenic syndrome		Disease	153
lymph node metastasis		Disease	3875
glomerulopathy		Disease	1382
neurodegeneration		Disease	7171
cone-rod dystrophy		Disease	676
multiple myeloma		Disease	6160
retinitis pigmentosa		Disease	3544
liver metastasis		Disease	2535
cerulein-induced acute pancreatitis		Disease	294
glucose intolerance		Disease	3381
multiple cancer		Disease	1698
toxicity		Disease	16112
pulmonary emphysema		Disease	550
stem cell neoplasm		Disease	76
non-small cell lung cancer		Disease	9915
small cell lung cancer		Disease	3350
lung adenocarcinoma		Disease	5128
vascular injury		Disease	3538
endometriosis		Disease	3857
infertility		Disease	3773
amyotrophic lateral sclerosis		Disease	4109
lung neoplasm		Disease	3043
glioblastoma multiforme		Disease	2960
hepatocellular carcinoma		Disease	17092
proteinuria		Disease	3613
lobular carcinoma		Disease	378
lung metastasis		Disease	3694
delayed-type hypersensitivity		Disease	1674
cancer		Disease	37711
breast cancer		Disease	21278
breast neoplasm		Disease	6148
follicular lymphoma		Disease	1124
melanoma		Disease	11009
minimal residual disease		Disease	987
diabetic nephropathy		Disease	4443
inflammatory disease		Disease	5760
cerebral neoplasm		Disease	3121
lymphangioma		Disease	331
dyspepsia		Disease	1011
emphysema		Disease	1793
vulvar squamous cell carcinoma		Disease	204
acute myeloid leukemia		Disease	6585
adenocarcinoma		Disease	5310
carcinoma		Disease	8390
glioma		Disease	9763
acute lymphoblastic leukemia		Disease	3201
multiple sclerosis		Disease	6624
depression		Disease	7170
lupus nephritis		Disease	1879
plasmacytoma		Disease	1358
lymphoma		Disease	7251
bladder cancer		Disease	5630
colorectal cancer		Disease	14443
colon cancer		Disease	7957
gallbladder cancer		Disease	1075
Parkinson's disease		Disease	7552
osteoarthritis		Disease	5744
precursor B-cell acute lymphoblastic leukemia		Disease	553
frontotemporal dementia		Disease	1130
acute promyelocytic leukemia		Disease	1658
atherogenesis		Disease	2894
tumor microenvironment		Disease	3295
rectal carcinoma		Disease	438
colorectal polyp		Disease	200
liver injury		Disease	7474
intracerebral hemorrhage		Disease	2823
metastasis		Disease	17696
metastatic renal cell carcinoma		Disease	782
larynx squamous cell carcinoma		Disease	1068
familial hemophagocytic lymphohistiocytosis 3		Disease	76
malignant ascites		Disease	297
adjuvant arthritis		Disease	1340
melanoma metastasis		Disease	880
germ cell neoplasm		Disease	770
chronic obstructive pulmonary disease		Disease	5696
mesothelioma		Disease	1701
pancreatic cancer		Disease	7945
pancreatic neoplasm		Disease	1787
parotid neoplasm		Disease	83
neointima		Disease	2185
autism spectrum disorder		Disease	3132
body weight loss		Disease	6617
papillomavirus infection		Disease	1009
endometrial carcinoma		Disease	4247
breast carcinoma		Disease	3947
intellectual disability		Disease	5890
colitis		Disease	5351
osteosarcoma		Disease	5526
head and neck squamous cell carcinoma		Disease	4406
neuropathic pain		Disease	3786
cartilage degeneration		Disease	1579
colorectal lesion		Disease	643
neoplasm invasion		Disease	3333
inflammation		Disease	26816
cartilage loss		Disease	895
glioblastoma		Disease	6852
choroidal neovascularization		Disease	1306
gastrointestinal stromal tumor		Disease	1504
injury		Disease	18581
smoking		Disease	6525
kidney disease		Disease	6693
gastric carcinoma		Disease	2064
necrosis		Disease	7317
heart disease		Disease	6692
pancreatic injury		Disease	648
macular degeneration		Disease	993
glomerulonephritis		Disease	2226
virus infection		Disease	7782
allodynia		Disease	1998
glomerular lesion		Disease	425
esophageal squamous cell carcinoma		Disease	4476
squamous cell carcinoma		Disease	4932
leukemia		Disease	8680
female infertility		Disease	591
fibrosarcoma		Disease	1431
lymphovascular invasion		Disease	744
carcinogenesis		Disease	14214
retinal degeneration		Disease	2392
solid neoplasm		Disease	5550
focal segmental glomerulosclerosis		Disease	1293
embryo resorption		Disease	110
subarachnoid hemorrhage		Disease	2510
pancreatic ductal adenocarcinoma		Disease	4022
aneurysmal subarachnoid hemorrhage		Disease	576
intraepithelial neoplasia		Disease	663
bone cancer		Disease	847
bladder carcinoma		Disease	993
atherosclerosis		Disease	10660
venous thromboembolism		Disease	1444
NOD/SCID		Disease	369
ischemia		Disease	10942
death		Disease	14876
seizure susceptibility		Disease	723
Burkitt's lymphoma		Disease	1814
myelofibrosis		Disease	1236
clear cell renal cell carcinoma		Disease	2915
renal cell carcinoma		Disease	5173
chromophobe renal cell carcinoma		Disease	228
papillary renal cell carcinoma		Disease	363
collecting duct carcinoma		Disease	97
HIV-1 infection		Disease	2735
pneumonia		Disease	6698
HIV infection		Disease	4841
partial epilepsy		Disease	702
hypersensitivity		Disease	5622
thrombocytopenia		Disease	3227
bone destruction		Disease	1181
epilepsy		Disease	7053
fibrosis		Disease	10430
glaucoma		Disease	2575
infection		Disease	24328
seizure		Disease	8204
cervical carcinoma		Disease	1521
life span		Cell Process	5473
visual learning		Cell Process	1997
learning		Cell Process	3930
vesicular trafficking		Cell Process	887
melanosome transport		Cell Process	116
REM sleep		Cell Process	1371
nervous system development		Cell Process	2489
cortical granule exocytosis		Cell Process	137
post tetanic potentiation		Cell Process	309
spatial orientation		Cell Process	461
prepulse inhibition		Cell Process	980
spatial memory		Cell Process	2008
stimulus response		Cell Process	400
contraction		Cell Process	630
endothelial cell disruption		Cell Process	98
lymphocyte migration		Cell Process	803
cell division		Cell Process	5633
cell growth		Cell Process	18189
cancer cell growth		Cell Process	7372
tumor growth		Cell Process	11864
sleep		Cell Process	3763
cancer growth		Cell Process	4106
tumor cell growth		Cell Process	2847
endothelial cell aging		Cell Process	305
amylase secretion		Cell Process	625
motor learning		Cell Process	501
alternative mRNA splicing		Cell Process	2117
anchorage independent growth		Cell Process	2528
cell interaction		Cell Process	3160
antigen recognition		Cell Process	663
germinal center B-cell survival		Cell Process	58
non-REM sleep		Cell Process	914
cognition		Cell Process	5046
regeneration		Cell Process	6052
spermatozoon maturation		Cell Process	400
vascular associated smooth muscle cell migration		Cell Process	878
DNA synthesis		Cell Process	5714
disease resistance		Cell Process	651
nucleocytoplasmic transport		Cell Process	1158
synaptic efficacy		Cell Process	541
binding competition		Cell Process	386
platelet aggregation		Cell Process	4162
endothelial cell spreading		Cell Process	132
integrin activation		Cell Process	712
lymphatic endothelial cell migration		Cell Process	95
collagen contraction		Cell Process	428
intestinal carbohydrate absorption		Cell Process	110
cellular extravasation		Cell Process	661
germinal center B-cell adhesion		Cell Process	4
cell cycle regulation		Cell Process	2590
cell survival		Cell Process	10782
cell contact		Cell Process	1440
apoptotic cell clearance		Cell Process	781
exosomal secretion		Cell Process	85
cell loss		Cell Process	2923
cell spreading		Cell Process	2007
mast cell degranulation		Cell Process	1423
cell viability		Cell Process	11371
B-lymphoid precursor cell aggregation		Cell Process	3
mitosis		Cell Process	5784
dense core granule exocytosis		Cell Process	82
B-cell motility		Cell Process	40
meiotic cell cycle		Cell Process	2342
muscle regeneration		Cell Process	1050
cell cycle		Cell Process	9817
virus attachment		Cell Process	923
S phase		Cell Process	4729
noradrenaline uptake		Cell Process	576
G2/M transition		Cell Process	3811
colony formation		Cell Process	7781
DNA replication		Cell Process	4655
homotypic cell-cell adhesion		Cell Process	194
cell-cell adhesion		Cell Process	2096
megakaryocyte motility		Cell Process	5
cytotoxicity		Cell Process	11233
cell morphogenesis		Cell Process	893
innate immune response		Cell Process	5405
hematopoietic cell differentiation		Cell Process	449
invasive growth		Cell Process	636
long-term synaptic potentiation		Cell Process	3187
monocyte transendothelial migration		Cell Process	370
M1 macrophage polarity		Cell Process	390
long-term synaptic depression		Cell Process	1518
keratinocyte migration		Cell Process	733
B-cell development		Cell Process	1087
cell differentiation		Cell Process	20771
neuronal plasticity		Cell Process	1892
behavioral response to ethanol		Cell Process	23
monocyte migration		Cell Process	977
hematopoietic stem cell differentiation		Cell Process	574
DNA recombination		Cell Process	3668
neurotransmission		Cell Process	3281
synaptic transmission		Cell Process	3214
neuromuscular synaptic transmission		Cell Process	598
nervous system physiology		Cell Process	2032
spermatogenesis		Cell Process	3045
acrosome exocytosis		Cell Process	51
protein complex assembly		Cell Process	363
membrane docking		Cell Process	92
macrophage function		Cell Process	1864
translation		Cell Process	6922
oocyte development		Cell Process	455
cell-cell recognition		Cell Process	106
platelet activation		Cell Process	2534
sperm-oocyte fusion		Cell Process	44
plasma membrane repair		Cell Process	111
acrosome reaction		Cell Process	924
fertilization		Cell Process	2301
T-cell proliferation		Cell Process	3704
ER unfolded protein response		Cell Process	2477
megakaryocyte differentiation		Cell Process	459
T-cell activation		Cell Process	3767
keratinocyte differentiation		Cell Process	909
regulation of synapse organization		Cell Process	12
leukocyte recruitment		Cell Process	1528
mating		Cell Process	1075
immunocompetent cell adhesion		Cell Process	97
platelet adhesion		Cell Process	1217
neutrophil adhesion		Cell Process	1239
lymphocyte adhesion		Cell Process	441
glial cell differentiation		Cell Process	111
lymphocyte proliferation		Cell Process	2200
cell aggregation		Cell Process	1998
axonogenesis		Cell Process	1370
neurite outgrowth		Cell Process	4380
chemotaxis		Cell Process	5112
synaptogenesis		Cell Process	2200
cell invasion		Cell Process	12199
extracellular exosome biogenesis		Cell Process	200
virus assemblies		Cell Process	466
zymogen granule exocytosis		Cell Process	29
eosinophil adhesion		Cell Process	257
actin filament bundle assembly		Cell Process	18
membrane bending		Cell Process	439
arachidonic acid metabolism		Cell Process	831
synaptic vesicle exocytosis		Cell Process	215
spontaneous synaptic transmission		Cell Process	432
synaptic vesicle docking		Cell Process	55
osteoclast differentiation		Cell Process	2020
oxidative phosphorylation		Cell Process	2627
neuronal death		Cell Process	5279
synaptic vesicle fusion		Cell Process	154
synaptic vesicle priming		Cell Process	36
wound healing		Cell Process	6115
drug resistance		Cell Process	5416
myoblast fusion		Cell Process	547
antibody-mediated immune response		Cell Process	2525
neuromuscular junction development		Cell Process	120
transendothelial migration		Cell Process	1686
cell formation		Cell Process	7293
embryo implantation		Cell Process	981
cell sequestration		Cell Process	553
fluid secretion		Cell Process	927
cell function		Cell Process	9138
cell localization		Cell Process	3638
cell count		Cell Process	8401
cell mediated cytotoxicity		Cell Process	9458
cell phenotype		Cell Process	7490
Ca++ export		Cell Process	3915
secretory pathway		Cell Process	2017
cell structure		Cell Process	1151
endothelial cell apoptosis		Cell Process	2095
synaptic vesicle cycle		Cell Process	89
osteoclast fusion		Cell Process	149
cell distribution		Cell Process	1087
long-term memory		Cell Process	1486
short-term memory		Cell Process	956
learning and/or memory		Cell Process	3270
synaptic signaling		Cell Process	360
cancer stem cell function		Cell Process	164
capillary endothelial cell migration		Cell Process	202
cell migration		Cell Process	16847
circadian rhythm		Cell Process	2321
cell-matrix adhesion		Cell Process	533
pregnancy		Cell Process	8151
action potential		Cell Process	3042
cell homing		Cell Process	781
immunoreactivity		Cell Process	169
dose response		Cell Process	2897
parturition		Cell Process	1349
breeding		Cell Process	742
paired-pulse facilitation		Cell Process	519
synaptic vesicle transport		Cell Process	295
cytokinesis		Cell Process	1548
synaptic plasticity		Cell Process	3036
axonal transport		Cell Process	961
positive chemotaxis		Cell Process	567
memory		Cell Process	6620
endothelial cell activation		Cell Process	949
mitotic entry		Cell Process	3072
macrophage activation		Cell Process	2277
endothelial cell proliferation		Cell Process	3001
megakaryocyte adhesion		Cell Process	28
myelopoiesis		Cell Process	817
osteoclast development		Cell Process	2620
prophase		Cell Process	455
dendritic cell migration		Cell Process	822
response to fibroblast growth factor		Cell Process	42
actin filament polymerization		Cell Process	2256
epithelial cell proliferation		Cell Process	1684
sperm cell function		Cell Process	589
viral release		Cell Process	615
antigen processing and presentation		Cell Process	2218
leukocyte cell adhesion		Cell Process	1642
umbilical vein endothelial cell aging		Cell Process	51
actin cytoskeleton organization		Cell Process	1126
mesenchymal transition		Cell Process	1050
bone development		Cell Process	1250
oocyte maturation		Cell Process	1463
T-cell differentiation		Cell Process	2401
habituation		Cell Process	829
male gonad development		Cell Process	598
B-lymphoid precursor cell formation		Cell Process	23
T-cell response		Cell Process	3397
immune system function		Cell Process	3548
binding of sperm to zona pellucida		Cell Process	74
vasculogenesis		Cell Process	1050
epithelial cell migration		Cell Process	714
Schwann cell proliferation		Cell Process	433
intracellular transport		Cell Process	912
hematopoietic cell function		Cell Process	123
smooth muscle cell migration		Cell Process	1278
blood microparticle formation		Cell Process	194
ER-associated protein catabolism		Cell Process	618
tissue regeneration		Cell Process	1166
B-lymphoid precursor cell aggregation		Cell Process	1
megakaryocyte aggregation		Cell Process	1
megakaryopoiesis		Cell Process	479
osteoclast formation		Cell Process	1750
multinuclear osteoclast differentiation		Cell Process	12
cell development		Cell Process	5787
regulatory T-cell function		Cell Process	952
cell size		Cell Process	2835
phosphatidylinositol 3-kinase signaling		Cell Process	1063
endothelial cell invasion		Cell Process	434
non-selective vesicle budding		Cell Process	901
spindle assembly		Cell Process	913
cell population		Cell Process	4425
angiogenesis		Cell Process	12519
glutamine metabolism		Cell Process	520
non-selective vesicle targeting		Cell Process	93
cytoskeleton organization and biogenesis		Cell Process	3357
non-selective vesicle fusion		Cell Process	617
exocytic process		Cell Process	23
vesicle docking		Cell Process	224
regulated secretory pathway		Cell Process	97
blood platelet proliferation		Cell Process	64
cell recognition		Cell Process	888
sperm cell adhesion		Cell Process	255
cell cycle arrest		Cell Process	6964
plasma cell spreading		Cell Process	8
locomotion		Cell Process	4713
reproduction		Cell Process	3167
epithelial to mesenchymal transition		Cell Process	7378
chromosome segregation		Cell Process	1043
membrane fusion		Cell Process	1260
cell motion		Cell Process	1860
regulatory T-cell survival		Cell Process	140
defense response		Cell Process	1531
foam cell formation		Cell Process	1134
macrophage fusion		Cell Process	152
actin cytoskeleton reorganization		Cell Process	1133
cellular aging		Cell Process	3095
dendritic cell development		Cell Process	1658
cellular senescence		Cell Process	2655
B-cell adhesion		Cell Process	132
glomerular development		Cell Process	276
stem cell adhesion		Cell Process	346
regulatory T-cell development		Cell Process	566
autophagy		Cell Process	9424
monocyte function		Cell Process	546
tubulogenesis		Cell Process	780
endothelial cell migration		Cell Process	2951
blood platelet migration		Cell Process	73
megakaryocyte aggregation		Cell Process	5
platelet interaction		Cell Process	298
cell communication		Cell Process	1983
megakaryocyte development		Cell Process	317
blood platelet repertoire		Cell Process	12
regulatory T-cell count		Cell Process	792
engraftment		Cell Process	1533
humoral immune response		Cell Process	2616
CD4+ T-cell proliferation		Cell Process	770
oxidative stress		Cell Process	13749
chemosensitivity		Cell Process	2284
Schwann cell migration		Cell Process	254
neurosecretion		Cell Process	258
hormone secretion		Cell Process	1251
cell motility		Cell Process	6329
cell stress		Cell Process	4127
degranulation		Cell Process	2559
stem cell migration		Cell Process	1082
extracellular matrix polymerization		Cell Process	1422
lymphangiogenesis		Cell Process	1160
vesicle tethering		Cell Process	114
actin filament reorganization		Cell Process	86
structural organization		Cell Process	646
immune response		Cell Process	11321
connective tissue development		Cell Process	75
dense core granule priming		Cell Process	6
re-epithelialization		Cell Process	1031
epithelization		Cell Process	628
exon skipping		Cell Process	430
Th17 cell phenotype		Cell Process	128
G0/G1 transition		Cell Process	3735
leukocyte transendothelial migration		Cell Process	74
neurotransmitter release		Cell Process	17
GABAergic transmission		Cell Process	967
sperm entry		Cell Process	216
B-lymphoid precursor cell adhesion		Cell Process	15
growth stimulation		Cell Process	611
vesicle-mediated transport		Cell Process	662
endocytosis		Cell Process	4647
non-selective vesicle exocytosis		Cell Process	3269
apoptosis		Cell Process	30962
cell damage		Cell Process	7588
morphogenesis		Cell Process	4036
SNARE complex assembly		Cell Process	99
double positive thymocyte death		Cell Process	21
cell death		Cell Process	17151
endothelial cell adhesion		Cell Process	1506
aging		Cell Process	7339
phagocytosis		Cell Process	4662
regulatory T-cell phenotype		Cell Process	186
senescence		Cell Process	4821
lymphocyte transendothelial migration		Cell Process	143
membrane hyperpolarization		Cell Process	2669
cell fusion		Cell Process	1358
syncytium formation		Cell Process	413
lumen formation		Cell Process	3593
cell adhesion		Cell Process	8367
behavior		Cell Process	14637
plasma membrane fusion		Cell Process	211
embryonal development		Cell Process	5816
cell proliferation		Cell Process	31287
trophoblast migration		Cell Process	481
protein N-linked glycosylation		Cell Process	329
podocyte function		Cell Process	404
B-cell differentiation		Cell Process	1075
platelet formation		Cell Process	851
membrane organization and biogenesis		Cell Process	332
axo-dendritic transport		Cell Process	77
myelination		Cell Process	2019
postnatal development		Cell Process	1490
M1 macrophage polarity		Cell Process	10
lymphoid progenitor cell adhesion		Cell Process	2
actin filament organization		Cell Process	626
cell maturation		Cell Process	1689
bone resorption		Cell Process	3107
protein folding		Cell Process	1278
immune system process		Cell Process	6384
protein processing		Cell Process	1056
multivesicular body assembly		Cell Process	54
muscle fiber development		Cell Process	726
oligodendrocyte differentiation		Cell Process	806
proteolysis		Cell Process	5258
phagosome maturation		Cell Process	385
hippocampus plasticity		Cell Process	369
decidualization		Cell Process	874
neurotransmitter uptake		Cell Process	1087
eye movement		Cell Process	931
cellular immune response		Cell Process	3622

## Sheet: 5 genes
Name	Description	Object Type	Total Connectivity
neurodegeneration		Disease	7171
cone-rod dystrophy		Disease	676
neuropathic pain		Disease	3786
retinitis pigmentosa		Disease	3544
venous thromboembolism		Disease	1444
injury		Disease	18581
seizure susceptibility		Disease	723
infertility		Disease	3773
amyotrophic lateral sclerosis		Disease	4109
metastasis		Disease	17696
partial epilepsy		Disease	702
allodynia		Disease	1998
familial hemophagocytic lymphohistiocytosis 3		Disease	76
hypersensitivity		Disease	5622
adjuvant arthritis		Disease	1340
seizure		Disease	8204
multiple sclerosis		Disease	6624
female infertility		Disease	591
innate immune response		Cell Process	5405
dense core granule priming		Cell Process	6
life span		Cell Process	5473
exon skipping		Cell Process	430
long-term synaptic potentiation		Cell Process	3187
visual learning		Cell Process	1997
long-term synaptic depression		Cell Process	1518
neurotransmitter release		Cell Process	17
learning		Cell Process	3930
cell differentiation		Cell Process	20771
REM sleep		Cell Process	1371
neuronal plasticity		Cell Process	1892
nervous system development		Cell Process	2489
viral release		Cell Process	615
post tetanic potentiation		Cell Process	309
DNA recombination		Cell Process	3668
prepulse inhibition		Cell Process	980
neurotransmission		Cell Process	3281
endocytosis		Cell Process	4647
synaptic transmission		Cell Process	3214
neuromuscular synaptic transmission		Cell Process	598
nervous system physiology		Cell Process	2032
non-selective vesicle exocytosis		Cell Process	3269
apoptosis		Cell Process	30962
acrosome exocytosis		Cell Process	51
protein complex assembly		Cell Process	363
endothelial cell disruption		Cell Process	98
membrane docking		Cell Process	92
SNARE complex assembly		Cell Process	99
sleep		Cell Process	3763
cell death		Cell Process	17151
oocyte maturation		Cell Process	1463
aging		Cell Process	7339
motor learning		Cell Process	501
membrane hyperpolarization		Cell Process	2669
alternative mRNA splicing		Cell Process	2117
sperm-oocyte fusion		Cell Process	44
acrosome reaction		Cell Process	924
fertilization		Cell Process	2301
ER unfolded protein response		Cell Process	2477
T-cell response		Cell Process	3397
binding of sperm to zona pellucida		Cell Process	74
behavior		Cell Process	14637
embryonal development		Cell Process	5816
cell proliferation		Cell Process	31287
cognition		Cell Process	5046
neurite outgrowth		Cell Process	4380
synaptogenesis		Cell Process	2200
protein N-linked glycosylation		Cell Process	329
disease resistance		Cell Process	651
nucleocytoplasmic transport		Cell Process	1158
synaptic efficacy		Cell Process	541
binding competition		Cell Process	386
synaptic vesicle exocytosis		Cell Process	215
synaptic vesicle docking		Cell Process	55
synaptic vesicle fusion		Cell Process	154
non-selective vesicle fusion		Cell Process	617
synaptic vesicle priming		Cell Process	36
vesicle docking		Cell Process	224
antibody-mediated immune response		Cell Process	2525
neuromuscular junction development		Cell Process	120
sperm cell adhesion		Cell Process	255
locomotion		Cell Process	4713
chromosome segregation		Cell Process	1043
membrane fusion		Cell Process	1260
defense response		Cell Process	1531
cell loss		Cell Process	2923
cell localization		Cell Process	3638
mast cell degranulation		Cell Process	1423
Ca++ export		Cell Process	3915
secretory pathway		Cell Process	2017
synaptic vesicle cycle		Cell Process	89
short-term memory		Cell Process	956
dense core granule exocytosis		Cell Process	82
learning and/or memory		Cell Process	3270
synaptic signaling		Cell Process	360
meiotic cell cycle		Cell Process	2342
protein folding		Cell Process	1278
protein processing		Cell Process	1056
DNA replication		Cell Process	4655
action potential		Cell Process	3042
humoral immune response		Cell Process	2616
dose response		Cell Process	2897
paired-pulse facilitation		Cell Process	519
synaptic plasticity		Cell Process	3036
cytokinesis		Cell Process	1548
vesicle tethering		Cell Process	114
phagosome maturation		Cell Process	385
hippocampus plasticity		Cell Process	369
memory		Cell Process	6620
eye movement		Cell Process	931
immune response		Cell Process	11321
